# Supplementary material for: Threshold-Voltage Extraction Methods for Atomically Deposited Disordered ZnO Thin-Film Transistors
Source: Materials (Basel). 2023 Apr 7;16(8):2940. doi: 10.3390/ma16082940 (PMC10144086; doi:10.3390/ma16082940)
Supplement: Supplementary file 1 [file materials-16-02940-s001.zip]

Archive with 1 entries (1 files):
- materials-2294770-supplementary.pdf
